# Supplementary material for: Key sunitinib‐related biomarkers for renal cell carcinoma
Source: Cancer Med. 2021 Aug 17;10(19):6917–30. doi: 10.1002/cam4.4206 (PMC8495283; doi:10.1002/cam4.4206)
Supplement: Supplementary file 5 — Table S1 [file CAM4-10-6917-s008.xlsx]

## Sheet: Table S1
Table S1: ssGSEA was applied to GSE65615
cell	GSM1612155	GSM1612156	GSM1612157	GSM1612158	GSM1612159	GSM1612160	GSM1612161	GSM1612163	GSM1612164	GSM1612165	GSM1612166	GSM1612167	GSM1612168	GSM1612169	GSM1612171	GSM1612172	GSM1612173	GSM1612174	GSM1612175	GSM1612176	GSM1612177	GSM1612178	GSM1612180	GSM1612181	GSM1612182	GSM1612183	GSM1612184	GSM1612185	GSM1612186	GSM1612187	GSM1612188	GSM1612190	GSM1612191	GSM1612192	GSM1612193	GSM1612194	GSM1612195	GSM1612196	GSM1612197	GSM1612198	GSM1612199	GSM1612200	GSM1612202	GSM1612203	GSM1612204	GSM1612205	GSM1612206	GSM1612207	GSM1612209
Activated B cell	0.146748	0.179155	0.185525	0.243121	0.316826	0.148216	0.254646	0.227393	0.444886	0.175187	0.343968	0.259704	0.0775134	0.0934107	0.120334	0.725659	0.0821083	0.138585	0.225928	0.226738	0.06907	0.125235	0.205819	0.198757	0.18662	0.194243	0.115011	0.135231	0.0652947	0.302109	0.449258	0.0674951	0.182784	0.154865	0.285049	0.0692341	0.093947	0.157078	0.161741	0.106612	0.12801	0.178602	0.0699936	0.0281458	0.122786	0.0429872	0.237695	0.284551	0.0576933
Activated CD4 T cell	0.527016	0.605093	0.549203	0.507877	0.710516	0.528705	0.565329	0.579014	0.727509	0.717342	0.674588	0.653015	0.496453	0.503198	0.55872	0.760231	0.496357	0.539336	0.568886	0.536892	0.460994	0.415731	0.570115	0.576452	0.47752	0.450191	0.506202	0.49895	0.419555	0.644661	0.817646	0.55252	0.633065	0.642334	0.725649	0.434469	0.436426	0.41965	0.711132	0.532426	0.63024	0.593695	0.695885	0.483723	0.560293	0.377899	0.534528	0.670274	0.576852
Activated CD8 T cell	0.585452	0.814239	0.71626	0.702587	0.795394	0.764615	0.806104	0.699452	0.93383	0.878168	0.857329	0.824376	0.572227	0.62921	0.589467	0.816303	0.62757	0.705898	0.752118	0.853445	0.641103	0.476497	0.793173	0.641655	0.563516	0.567898	0.511184	0.587784	0.611049	0.600074	0.760292	0.735719	0.711555	0.811198	0.858523	0.633775	0.599529	0.600768	0.826242	0.540387	0.754259	0.895538	0.779301	0.530572	0.556846	0.613794	0.604849	0.819741	0.554706
Activated dendritic cell	0.711737	0.755367	0.705958	0.750738	0.691938	0.726693	0.745575	0.682031	0.785245	0.776724	0.83873	0.795633	0.670234	0.68451	0.561609	0.707631	0.703992	0.737758	0.724766	0.724789	0.647713	0.629499	0.726044	0.645745	0.660312	0.584406	0.586473	0.741146	0.66438	0.735347	0.742671	0.686726	0.769567	0.731115	0.73155	0.585986	0.57772	0.618203	0.83183	0.69175	0.764976	0.742312	0.727832	0.659358	0.714276	0.6234	0.715225	0.760024	0.709023
CD56bright natural killer cell	0.588397	0.585276	0.567581	0.615988	0.61909	0.581466	0.531555	0.599896	0.607129	0.524998	0.620614	0.565245	0.675571	0.660153	0.686902	0.658964	0.629612	0.628831	0.633446	0.570327	0.611047	0.586284	0.604031	0.567584	0.59601	0.655366	0.702745	0.671309	0.713	0.719403	0.63006	0.669038	0.648651	0.634759	0.655029	0.624202	0.621961	0.560093	0.609612	0.667503	0.644689	0.687822	0.665103	0.63596	0.775101	0.671197	0.642998	0.545504	0.614773
CD56dim natural killer cell	0.906965	0.929708	0.956324	0.925019	0.843522	0.860668	0.889557	0.891663	0.902489	0.937454	0.921932	0.880415	0.843335	0.924887	0.826653	0.802053	0.904821	0.871946	0.828379	0.891977	0.904979	0.889659	0.909309	0.740065	0.845843	0.914183	0.813802	0.846495	0.808622	0.885791	0.793524	0.622716	0.808313	0.70894	0.656092	0.756588	0.548798	0.681641	0.780756	0.668984	0.705917	0.660899	0.671461	0.658822	0.7844	0.846655	0.744312	0.862624	0.667696
Central memory CD4 T cell	0.80356	0.923357	0.894488	0.848794	0.924275	0.962486	0.957003	0.876449	0.967008	0.993978	0.933898	0.944069	0.851117	0.909709	0.827737	0.950783	0.932178	0.86358	0.915499	0.895951	0.936639	0.86091	0.950968	0.883125	0.838182	0.90545	0.92357	0.94346	0.941074	0.960354	0.908372	0.904472	0.896521	0.952974	0.986068	0.896846	0.896804	0.925989	0.972016	0.940791	0.926488	1	0.930133	0.911574	0.858889	0.931165	0.84087	0.897446	0.877415
Central memory CD8 T cell	0.54913	0.512925	0.542368	0.585462	0.615468	0.50772	0.531804	0.481869	0.685892	0.576473	0.605436	0.598244	0.470828	0.620127	0.520431	0.511643	0.487906	0.557499	0.555877	0.615944	0.442067	0.40001	0.611797	0.492507	0.497788	0.546422	0.521378	0.518064	0.484353	0.592882	0.476212	0.55337	0.621027	0.677329	0.66504	0.419272	0.472088	0.434151	0.700786	0.595236	0.694781	0.598837	0.713763	0.547156	0.546939	0.622725	0.493765	0.6262	0.65367
Effector memeory CD4 T cell	0.438588	0.474144	0.54303	0.455027	0.465214	0.368156	0.506464	0.41858	0.564301	0.496474	0.509991	0.501515	0.532635	0.541176	0.447103	0.532991	0.497604	0.486726	0.500179	0.481266	0.552701	0.434477	0.580624	0.507435	0.336282	0.44915	0.485527	0.479121	0.436972	0.434085	0.393229	0.536608	0.45723	0.660927	0.631958	0.430205	0.494654	0.577962	0.475256	0.496812	0.472591	0.516388	0.573878	0.61307	0.554	0.531671	0.426075	0.525224	0.688237
Effector memeory CD8 T cell	0.509763	0.71492	0.632351	0.677556	0.705395	0.685398	0.641054	0.673478	0.810178	0.612154	0.759472	0.694686	0.551741	0.606192	0.54624	0.705942	0.687342	0.652836	0.668159	0.672439	0.719791	0.676858	0.753701	0.543836	0.572916	0.712246	0.732157	0.622647	0.627721	0.658525	0.725103	0.585443	0.707834	0.774049	0.75188	0.472261	0.443609	0.62014	0.795288	0.576684	0.548108	0.6303	0.637521	0.549284	0.480193	0.671894	0.527078	0.78124	0.627425
Eosinophil	0.338867	0.313417	0.239208	0.422965	0.418461	0.250333	0.223202	0.340166	0.471288	0.252142	0.387356	0.337433	0.325855	0.355252	0.231816	0.672236	0.532492	0.301782	0.290231	0.254542	0.287708	0.260153	0.423951	0.308649	0.339491	0.441813	0.415337	0.390224	0.484818	0.316559	0.298343	0.3719	0.644788	0.382525	0.336562	0.277096	0.264517	0.503676	0.397366	0.3044	0.167196	0.369334	0.564182	0.348556	0.479775	0.304157	0.599025	0.266188	0.382315
Gamma delta T cell	0.741702	0.776525	0.727684	0.632249	0.720034	0.648784	0.727384	0.589545	0.758188	0.730726	0.655843	0.721705	0.671109	0.686119	0.686001	0.709316	0.755996	0.654219	0.638851	0.679598	0.760067	0.691255	0.768322	0.617209	0.594055	0.678658	0.642844	0.725007	0.700673	0.744411	0.664765	0.729502	0.839019	0.842117	0.794754	0.649746	0.59802	0.648877	0.771244	0.778436	0.757084	0.683517	0.782461	0.852762	0.694841	0.737374	0.660918	0.773459	0.786959
Immature B cell	0.503009	0.523861	0.601573	0.627178	0.637267	0.584131	0.59391	0.602869	0.806786	0.665396	0.800215	0.606729	0.365541	0.532706	0.43857	0.909079	0.52973	0.538596	0.609406	0.587127	0.523349	0.467787	0.573826	0.419511	0.500663	0.516719	0.520069	0.499321	0.469264	0.568145	0.70895	0.453481	0.521076	0.533543	0.623627	0.454061	0.487131	0.413475	0.502161	0.425136	0.474245	0.466705	0.520011	0.452218	0.492305	0.486614	0.593859	0.569961	0.489257
Immature dendritic cell	0.675701	0.736739	0.742212	0.720092	0.730752	0.738009	0.750432	0.680343	0.765473	0.773268	0.783915	0.72732	0.82271	0.807982	0.762712	0.724048	0.76453	0.737447	0.645292	0.699212	0.780289	0.750451	0.787465	0.744875	0.742061	0.779793	0.794106	0.876311	0.858442	0.827019	0.820512	0.76258	0.858166	0.811259	0.794872	0.753487	0.736648	0.775144	0.729835	0.720186	0.808566	0.726168	0.835099	0.734386	0.708164	0.806978	0.762597	0.830051	0.711581
Macrophage	0.424379	0.570277	0.524666	0.546418	0.56512	0.458242	0.541599	0.404884	0.648382	0.517394	0.551793	0.491544	0.400704	0.479659	0.357302	0.496144	0.562312	0.511481	0.504082	0.562074	0.521	0.430214	0.583897	0.317037	0.334071	0.485842	0.522327	0.536007	0.411671	0.558379	0.562593	0.668459	0.64384	0.59091	0.616573	0.349352	0.372451	0.430015	0.607587	0.508938	0.534332	0.572636	0.519584	0.441535	0.552443	0.445466	0.400257	0.601744	0.448616
Mast cell	0.520028	0.533753	0.481639	0.503315	0.527541	0.476818	0.50586	0.465408	0.516798	0.481464	0.555043	0.543086	0.416755	0.437971	0.491316	0.694989	0.552539	0.492481	0.65661	0.495348	0.570297	0.630156	0.642934	0.675372	0.644408	0.509184	0.516235	0.517362	0.517433	0.409231	0.442133	0.443095	0.520168	0.493551	0.468035	0.495749	0.303229	0.557419	0.494131	0.475908	0.491641	0.485435	0.604378	0.442321	0.567038	0.454213	0.526577	0.336077	0.459751
MDSC	0.570366	0.653398	0.637697	0.714553	0.646594	0.513763	0.54586	0.623002	0.919329	0.764885	0.77508	0.707094	0.398495	0.570394	0.37545	0.824741	0.578476	0.708724	0.60436	0.79799	0.650587	0.505886	0.717523	0.527147	0.535154	0.720326	0.731664	0.851282	0.654928	0.71848	0.795104	0.850116	0.894145	0.912101	0.874509	0.391161	0.346589	0.579535	0.806816	0.649059	0.614999	0.724783	0.809738	0.745666	0.489618	0.670573	0.60286	0.718144	0.682409
Memory B cell	0.570978	0.634048	0.522877	0.566892	0.386185	0.459422	0.491607	0.567474	0.621971	0.499472	0.538054	0.442764	0.497859	0.525793	0.588339	0.724093	0.466338	0.417971	0.488746	0.459634	0.511603	0.476771	0.423019	0.561414	0.520145	0.461226	0.47222	0.45914	0.437424	0.357096	0.483379	0.364595	0.355282	0.562814	0.499864	0.340139	0.421304	0.377245	0.537414	0.518263	0.473715	0.466625	0.540144	0.440979	0.54453	0.518402	0.433039	0.386093	0.475548
Monocyte	0.820921	0.826502	0.773773	0.824241	0.79167	0.727492	0.804646	0.731784	0.787849	0.819528	0.746565	0.819254	0.777024	0.892462	0.698699	0.786825	0.855158	0.73896	0.870893	0.855344	0.806954	0.704099	0.80619	0.78236	0.777976	0.895434	0.868486	0.744463	0.720666	0.837042	0.795288	0.795349	0.822061	0.870406	0.809387	0.819535	0.768775	0.729395	0.846931	0.921506	0.77483	0.902079	0.926108	0.866383	0.867503	0.851325	0.894823	0.81181	0.818026
Natural killer cell	0.710801	0.779113	0.802463	0.776729	0.859759	0.67497	0.747099	0.764964	0.831287	0.72234	0.745697	0.696043	0.596358	0.731604	0.610843	0.841081	0.786059	0.816407	0.75055	0.816365	0.892804	0.733158	0.838851	0.751928	0.699932	0.808521	0.804465	0.817278	0.821237	0.803093	0.699903	0.844251	0.857855	0.842078	0.833836	0.70598	0.462834	0.785849	0.854994	0.838907	0.628895	0.748519	0.861	0.794675	0.628983	0.771911	0.698773	0.762773	0.7732
Natural killer T cell	0.428813	0.53565	0.425384	0.478648	0.487169	0.437398	0.4665	0.507701	0.523899	0.537145	0.49308	0.491736	0.480925	0.560984	0.452111	0.488404	0.460367	0.483987	0.442471	0.466662	0.471598	0.411712	0.482952	0.510637	0.51144	0.459952	0.500214	0.499324	0.48323	0.547528	0.553776	0.534006	0.605452	0.563068	0.54195	0.373796	0.367519	0.498868	0.538491	0.503038	0.537192	0.550727	0.565697	0.540447	0.472008	0.501371	0.462103	0.593786	0.559927
Neutrophil	0.442398	0.304948	0.354666	0.38913	0.457122	0.277058	0.327574	0.371844	0.3622	0.357676	0.406775	0.352055	0.261437	0.223997	0.333997	0.479783	0.368289	0.472876	0.403282	0.31731	0.404864	0.437149	0.381543	0.2649	0.259102	0.399425	0.403875	0.363045	0.253468	0.323803	0.278616	0.288328	0.235355	0.249097	0.162822	0.152162	0.16015	0.369702	0.157196	0.210967	0.150835	0.225318	0.315197	0.338935	0.14918	0.32318	0.341719	0.209752	0.360513
Plasmacytoid dendritic cell	0.809604	0.898657	0.902054	0.901699	0.938292	0.873195	0.825225	0.851347	0.963233	0.897697	0.871076	0.918014	0.852439	0.887602	0.843152	0.927399	0.861956	0.823717	0.853535	0.888577	0.887624	0.840576	0.907228	0.823378	0.829541	0.909679	0.896381	0.875929	0.876461	0.835446	0.838199	0.83063	0.896214	0.887614	0.877506	0.841039	0.806697	0.782702	0.847064	0.828525	0.840186	0.847766	0.863115	0.877404	0.8937	0.842817	0.873418	0.857765	0.892856
Regulatory T cell	0.532556	0.674639	0.61733	0.604397	0.576956	0.476033	0.439897	0.460285	0.736584	0.704297	0.725522	0.785381	0.461323	0.425943	0.42162	0.675995	0.552267	0.512136	0.537696	0.528886	0.515161	0.485236	0.709644	0.429633	0.600412	0.428853	0.590809	0.503979	0.466117	0.517535	0.550573	0.52195	0.78827	0.622429	0.601078	0.403422	0.283427	0.499963	0.680066	0.476811	0.436528	0.395667	0.629514	0.483134	0.374116	0.440174	0.450188	0.703723	0.527048
T follicular helper cell	0.516808	0.628247	0.58926	0.562409	0.648975	0.617988	0.683069	0.623424	0.741284	0.603544	0.609904	0.567364	0.61822	0.60949	0.566462	0.67525	0.565734	0.624209	0.629666	0.644676	0.623428	0.591711	0.600901	0.636415	0.591829	0.629317	0.590064	0.699053	0.55487	0.584082	0.52586	0.578431	0.599159	0.784408	0.736963	0.403189	0.392276	0.552004	0.585756	0.617999	0.536964	0.528572	0.7366	0.587857	0.573593	0.622077	0.608843	0.680756	0.583339
Type 1 T helper cell	0.402478	0.523004	0.519578	0.49662	0.529275	0.398298	0.464837	0.415131	0.561635	0.509219	0.464265	0.528951	0.382254	0.463255	0.38743	0.598276	0.501078	0.429898	0.466151	0.508705	0.46966	0.473544	0.477386	0.459616	0.432097	0.508359	0.564478	0.541972	0.522451	0.541745	0.518191	0.567826	0.578293	0.582392	0.676656	0.468751	0.425985	0.570572	0.525961	0.526733	0.506603	0.565579	0.580166	0.520796	0.501852	0.550687	0.56904	0.588648	0.585511
Type 17 T helper cell	0.425614	0.338699	0.352632	0.285487	0.358681	0.328884	0.285197	0.335786	0.299942	0.322731	0.371148	0.245135	0.311179	0.333193	0.255142	0.316505	0.328584	0.275874	0.392054	0.320579	0.26306	0.252667	0.294514	0.322605	0.333611	0.275132	0.302413	0.326084	0.231111	0.320514	0.301265	0.290778	0.35858	0.296792	0.266062	0.308448	0.331747	0.270631	0.283492	0.284143	0.266854	0.291787	0.29561	0.273822	0.245587	0.257682	0.300544	0.308115	0.283654
Type 2 T helper cell	0.494549	0.491152	0.539264	0.420912	0.597407	0.453441	0.45701	0.46246	0.576485	0.525628	0.608655	0.575533	0.475203	0.43725	0.478224	0.523181	0.541788	0.45682	0.468181	0.463168	0.532746	0.49262	0.534959	0.563409	0.457095	0.42589	0.43055	0.476087	0.436403	0.409146	0.536085	0.449811	0.483201	0.47687	0.427889	0.405673	0.440148	0.440457	0.487091	0.454325	0.411132	0.349694	0.549578	0.539171	0.3482	0.52713	0.321345	0.556655	0.44419
[truncated: 73 more columns]
