# Supplementary material for: Key sunitinib‐related biomarkers for renal cell carcinoma
Source: Cancer Med. 2021 Aug 17;10(19):6917–30. doi: 10.1002/cam4.4206 (PMC8495283; doi:10.1002/cam4.4206)
Supplement: Supplementary file 6 — Table S2 [file CAM4-10-6917-s005.xlsx]

## Sheet: Table S2
Table S2: ssGSEA was applied to TCGA and GTEx
cell	TCGA-3Z-A93Z-01A-11R-A37O-07	TCGA-6D-AA2E-01A-11R-A37O-07	TCGA-A3-3306-01A-01R-0864-07	TCGA-A3-3307-01A-01R-0864-07	TCGA-A3-3308-01A-02R-1325-07	TCGA-A3-3311-01A-02R-1325-07	TCGA-A3-3313-01A-02R-1325-07	TCGA-A3-3316-01A-01R-0864-07	TCGA-A3-3317-01A-02R-1325-07	TCGA-A3-3319-01A-02R-1325-07	TCGA-A3-3320-01A-02R-1325-07	TCGA-A3-3322-01A-02R-1325-07	TCGA-A3-3323-01A-02R-1325-07	TCGA-A3-3324-01A-02R-1325-07	TCGA-A3-3325-01A-01R-0864-07	TCGA-A3-3326-01A-01R-0864-07	TCGA-A3-3328-01A-01R-0864-07	TCGA-A3-3329-01A-01R-0864-07	TCGA-A3-3331-01A-02R-1325-07	TCGA-A3-3335-01A-01R-0864-07	TCGA-A3-3343-01A-01R-0864-07	TCGA-A3-3346-01A-01R-1766-07	TCGA-A3-3347-01A-02R-1325-07	TCGA-A3-3349-01A-01R-1188-07	TCGA-A3-3351-01A-02R-1325-07	TCGA-A3-3352-01A-01R-0864-07	TCGA-A3-3357-01A-02R-1420-07	TCGA-A3-3358-01A-01R-1541-07	TCGA-A3-3358-11A-01R-1541-07	TCGA-A3-3359-01A-01R-0864-07	TCGA-A3-3362-01A-02R-1325-07	TCGA-A3-3363-01A-01R-0864-07	TCGA-A3-3365-01A-01R-0864-07	TCGA-A3-3367-01A-02R-1420-07	TCGA-A3-3370-01A-02R-1420-07	TCGA-A3-3372-01A-02R-1325-07	TCGA-A3-3373-01A-02R-1420-07	TCGA-A3-3374-01A-02R-1325-07	TCGA-A3-3376-01A-02R-1420-07	TCGA-A3-3378-01A-02R-1325-07	TCGA-A3-3380-01A-01R-0864-07	TCGA-A3-3382-01A-02R-1325-07	TCGA-A3-3383-01A-02R-1325-07	TCGA-A3-3385-01A-02R-1420-07	TCGA-A3-3387-01A-01R-1541-07	TCGA-A3-3387-11A-01R-1541-07	TCGA-A3-A6NI-01A-11R-A33J-07	TCGA-A3-A6NJ-01A-12R-A33J-07	TCGA-A3-A6NL-01A-11R-A33J-07
Activated B cell	0.592179	0.493172	0.466818	0.393134	0.461826	0.517266	0.430926	0.403224	0.530023	0.465199	0.332931	0.292598	0.446541	0.370294	0.541961	0.56373	0	0.471241	0.410781	0.466057	0.549645	0.424006	0.624852	0.519254	0.577525	0.444427	0.378542	0.57976	0.492106	0.483055	0.429632	0.203405	0.578345	0.464756	0.506937	0.367721	0.509949	0.516257	0.526124	0.628502	0.442442	0.34821	0.518564	0.157183	0.563168	0.479974	0.351175	0.627475	0.539984
Activated CD4 T cell	0.59196	0.600243	0.689902	0.679623	0.658758	0.638205	0.547284	0.655155	0.689124	0.693207	0.639306	0.588267	0.617451	0.640921	0.649228	0.667996	0.479099	0.667578	0.674074	0.725414	0.664237	0.741183	0.715533	0.550327	0.706609	0.6567	0.682703	0.710513	0.519154	0.666022	0.62828	0.517882	0.65304	0.623977	0.672514	0.623147	0.594105	0.611574	0.578989	0.677906	0.611562	0.723412	0.654763	0.552249	0.675365	0.522778	0.597012	0.713921	0.618388
Activated CD8 T cell	0.771164	0.750965	0.750191	0.79166	0.707186	0.786961	0.680406	0.703477	0.760167	0.770914	0.698378	0.653175	0.779798	0.797444	0.716867	0.805536	0.733959	0.803367	0.768265	0.725335	0.79408	0.807107	0.811464	0.752685	0.842836	0.763755	0.813948	0.854564	0.671161	0.816667	0.720475	0.706123	0.779051	0.720542	0.835545	0.756275	0.716297	0.751828	0.729077	0.83639	0.748432	0.803217	0.85359	0.65821	0.737774	0.668431	0.727665	0.882643	0.7927
Activated dendritic cell	0.633235	0.669216	0.662799	0.678742	0.660798	0.715998	0.656739	0.736721	0.666301	0.738535	0.681267	0.66807	0.642492	0.705263	0.681874	0.748398	0.590213	0.715903	0.674606	0.656494	0.701124	0.797112	0.785255	0.648785	0.727663	0.727159	0.702713	0.733652	0.565352	0.661011	0.684085	0.666679	0.691842	0.66497	0.667193	0.596716	0.731473	0.768668	0.680107	0.791539	0.679323	0.720415	0.699374	0.670211	0.733075	0.632365	0.668846	0.725936	0.666674
CD56bright natural killer cell	0.791735	0.781069	0.775618	0.791654	0.793894	0.795805	0.788743	0.780102	0.750478	0.767198	0.781766	0.797891	0.786441	0.78935	0.780647	0.778481	0.732325	0.809344	0.790192	0.814525	0.795563	0.778857	0.76714	0.78574	0.777348	0.805725	0.7875	0.817769	0.823228	0.775227	0.775974	0.80157	0.785204	0.814047	0.784148	0.78275	0.793106	0.803652	0.786285	0.775616	0.773337	0.778605	0.811344	0.786134	0.791929	0.827233	0.768679	0.766547	0.77983
CD56dim natural killer cell	0.851847	0.832357	0.764962	0.785489	0.794347	0.810839	0.840076	0.795599	0.814429	0.780624	0.825019	0.881901	0.721139	0.807392	0.832174	0.866186	0.812544	0.830626	0.796985	0.811389	0.769842	0.826318	0.786051	0.768564	0.768728	0.825668	0.766368	0.803006	0.849265	0.813219	0.786287	0.874906	0.82923	0.756884	0.796322	0.79187	0.863106	0.876459	0.7755	0.713867	0.82226	0.70853	0.873249	0.892817	0.791012	0.854289	0.828068	0.823092	0.753918
Central memory CD4 T cell	0.913875	0.887355	0.894345	0.921269	0.903298	0.919117	0.879786	0.931841	0.908218	0.925212	0.902458	0.904602	0.924338	0.922004	0.914802	0.928687	0.834551	0.914859	0.910844	0.902176	0.926915	0.928032	0.948083	0.930571	0.934551	0.921751	0.91164	0.936479	0.866312	0.918037	0.911946	0.912551	0.908015	0.900839	0.920208	0.909172	0.913727	0.920039	0.928735	0.932734	0.926411	0.922412	0.910667	0.910694	0.934412	0.876336	0.926642	0.934533	0.932215
Central memory CD8 T cell	0.833565	0.831204	0.837245	0.863432	0.880217	0.878737	0.82659	0.87385	0.865585	0.85242	0.850327	0.873859	0.891569	0.845443	0.894445	0.878092	0.772444	0.880429	0.876682	0.837907	0.832601	0.888887	0.876862	0.878655	0.881536	0.882602	0.844371	0.880707	0.86019	0.89169	0.875686	0.837219	0.878082	0.913525	0.877375	0.874095	0.889583	0.854726	0.862658	0.906494	0.852042	0.883421	0.882535	0.852908	0.859376	0.855429	0.852978	0.86682	0.836001
Effector memeory CD4 T cell	0.650511	0.673489	0.719504	0.711876	0.679296	0.716905	0.717438	0.772579	0.766512	0.640065	0.637351	0.698595	0.725837	0.71674	0.702526	0.686333	0.63031	0.656001	0.680808	0.736967	0.690848	0.745316	0.680287	0.630774	0.709278	0.676726	0.7488	0.689312	0.61129	0.66496	0.625599	0.720487	0.708983	0.688459	0.651517	0.711809	0.589272	0.605963	0.718401	0.736128	0.708385	0.707655	0.6408	0.653319	0.718816	0.635403	0.666344	0.662965	0.664999
Effector memeory CD8 T cell	0.744927	0.715241	0.687009	0.725589	0.758584	0.769702	0.708141	0.765931	0.806559	0.742596	0.761315	0.745208	0.80556	0.784015	0.759142	0.789075	0.623313	0.783937	0.800954	0.719407	0.776244	0.755763	0.792878	0.769448	0.797023	0.730394	0.774956	0.751817	0.647074	0.780333	0.730404	0.700377	0.772126	0.731248	0.783543	0.759594	0.770357	0.753808	0.76192	0.833627	0.736739	0.768067	0.772981	0.673726	0.792087	0.665594	0.739504	0.788547	0.772098
Eosinophil	0.295935	0.417573	0.312377	0.367015	0.275456	0.300556	0.39516	0.432886	0.274526	0.225326	0.440249	0.308083	0.201535	0.327306	0.347828	0.286874	0.310229	0.344654	0.379892	0.305727	0.35857	0.216518	0.271948	0.246869	0.362493	0.21495	0.268988	0.334272	0.248711	0.393527	0.239684	0.182387	0.453664	0.197305	0.2915	0.307471	0.371498	0.447808	0.265961	0.338707	0.213417	0.194761	0.276401	0.0972639	0.238948	0.330306	0.258259	0.385668	0.411151
Gamma delta T cell	0.796356	0.76462	0.76897	0.784896	0.764315	0.785801	0.77021	0.806828	0.784216	0.770349	0.745987	0.766217	0.715323	0.780392	0.770323	0.788114	0.700198	0.776073	0.770236	0.77899	0.779732	0.830044	0.804061	0.778071	0.701574	0.792982	0.810688	0.817781	0.754938	0.784909	0.785433	0.792901	0.766453	0.776818	0.779832	0.747222	0.79772	0.776643	0.764235	0.814421	0.791961	0.797582	0.801095	0.761248	0.833007	0.761672	0.786769	0.769177	0.798767
Immature B cell	0.580083	0.56814	0.619486	0.592198	0.608659	0.631832	0.559755	0.588554	0.651082	0.592725	0.512688	0.58837	0.590427	0.615299	0.66361	0.676851	0.488909	0.624866	0.627026	0.585815	0.653695	0.531922	0.659671	0.63052	0.661007	0.64357	0.625271	0.65682	0.494498	0.617229	0.52148	0.56696	0.586718	0.610756	0.610859	0.565189	0.649545	0.728758	0.667993	0.682166	0.639984	0.588553	0.62761	0.464972	0.663392	0.44267	0.586268	0.685151	0.656365
Immature dendritic cell	0.842614	0.842178	0.861192	0.852949	0.816933	0.850665	0.816462	0.843943	0.834679	0.842669	0.819806	0.855442	0.85372	0.842915	0.854096	0.849829	0.780524	0.855989	0.856935	0.842833	0.866424	0.874706	0.864624	0.842731	0.860452	0.847166	0.881496	0.842679	0.894567	0.853951	0.858985	0.88437	0.854145	0.853142	0.839901	0.831626	0.843116	0.871743	0.825601	0.879595	0.814019	0.807599	0.840701	0.828945	0.837988	0.871218	0.853707	0.841857	0.844721
Macrophage	0.521539	0.568524	0.544549	0.618935	0.566529	0.601275	0.53869	0.611754	0.548916	0.628871	0.517179	0.573943	0.643617	0.612481	0.564682	0.623349	0.325387	0.627597	0.633345	0.564687	0.685778	0.696368	0.667563	0.574796	0.661395	0.603658	0.62125	0.650646	0.507619	0.545316	0.518181	0.587815	0.549693	0.523473	0.601586	0.552021	0.636154	0.716058	0.601412	0.695617	0.550803	0.528024	0.639063	0.446011	0.628006	0.589572	0.594099	0.673732	0.569773
Mast cell	0.651079	0.62756	0.608902	0.649053	0.632932	0.654878	0.632921	0.683995	0.655884	0.528395	0.653772	0.610236	0.675633	0.599018	0.645757	0.732295	0.48472	0.568835	0.635128	0.624689	0.653552	0.656071	0.669413	0.686616	0.6963	0.623642	0.617398	0.677626	0.622126	0.669455	0.644497	0.723944	0.781779	0.650417	0.660848	0.663746	0.645686	0.722638	0.720858	0.678328	0.669661	0.599154	0.691914	0.54868	0.675039	0.53414	0.624593	0.649357	0.647492
MDSC	0.825002	0.803974	0.817071	0.873062	0.832675	0.870993	0.737008	0.866411	0.843166	0.891006	0.834504	0.807991	0.878031	0.864228	0.863322	0.905594	0.691604	0.859345	0.863742	0.82778	0.885819	0.936114	0.923715	0.859443	0.917299	0.83869	0.873867	0.922905	0.693463	0.887854	0.833118	0.82379	0.810913	0.845503	0.888074	0.845646	0.824129	0.901299	0.886749	0.956298	0.822407	0.859937	0.907026	0.748768	0.902529	0.702181	0.862724	0.919178	0.889663
Memory B cell	0.486008	0.570686	0.597909	0.587552	0.485654	0.547148	0.601536	0.488519	0.63269	0.546911	0.524766	0.629811	0.466313	0.570995	0.581188	0.690706	0.492473	0.550657	0.558299	0.570836	0.618614	0.44099	0.641152	0.439736	0.540252	0.592348	0.610387	0.606418	0.437676	0.497797	0.585076	0.487764	0.544652	0.635633	0.503855	0.563735	0.559589	0.537364	0.492113	0.619964	0.517839	0.511645	0.568387	0.604064	0.629566	0.491742	0.546699	0.53608	0.551266
Monocyte	0.882363	0.873516	0.8502	0.879073	0.861489	0.875273	0.875424	0.866663	0.873209	0.876488	0.8137	0.828723	0.893388	0.864007	0.866344	0.85965	0.874253	0.881007	0.870017	0.840984	0.869195	0.826771	0.842579	0.880949	0.874592	0.864071	0.869864	0.866451	0.875524	0.858528	0.871264	0.900034	0.866064	0.870139	0.862895	0.880173	0.850188	0.888487	0.88365	0.866449	0.865088	0.851519	0.873971	0.838563	0.861107	0.833043	0.873177	0.877115	0.890816
Natural killer cell	0.818699	0.769468	0.830974	0.850339	0.793422	0.83911	0.729808	0.827166	0.866804	0.825871	0.860995	0.821943	0.84728	0.844015	0.876372	0.839981	0.729904	0.872171	0.881752	0.809618	0.854205	0.800563	0.86709	0.840823	0.877836	0.823885	0.800948	0.822712	0.773074	0.84052	0.823434	0.778013	0.819737	0.874623	0.838907	0.82025	0.882067	0.745218	0.846747	0.859722	0.812842	0.806556	0.821502	0.792805	0.851458	0.735096	0.874846	0.836395	0.845184
Natural killer T cell	0.716185	0.6734	0.627521	0.679159	0.680511	0.644022	0.601933	0.685711	0.651787	0.711036	0.632655	0.657918	0.693724	0.672957	0.687194	0.70222	0.540041	0.666866	0.680698	0.585616	0.717534	0.725154	0.747312	0.742265	0.614058	0.661211	0.683008	0.697358	0.589101	0.607329	0.659094	0.607017	0.731601	0.665472	0.641104	0.654144	0.720334	0.65197	0.687677	0.697881	0.729961	0.705281	0.713603	0.560558	0.73251	0.608999	0.727681	0.682035	0.71724
Neutrophil	0.542257	0.247929	0.504824	0.554143	0.452186	0.539492	0.220788	0.579843	0.477191	0.525095	0.534529	0.524869	0.581298	0.463447	0.556481	0.486437	0.412006	0.501666	0.572525	0.514445	0.528927	0.522453	0.406229	0.539414	0.500203	0.565405	0.507665	0.515639	0.342206	0.60629	0.633059	0.437096	0.52762	0.524505	0.502877	0.547329	0.562426	0.47751	0.538265	0.546536	0.531829	0.481732	0.479461	0.491683	0.514872	0.505899	0.471525	0.569467	0.531441
Plasmacytoid dendritic cell	0.822516	0.841055	0.897033	0.882673	0.906037	0.859062	0.89072	0.858156	0.876833	0.830266	0.887778	0.867405	0.891579	0.870625	0.887602	0.879393	0.819678	0.859155	0.890841	0.839509	0.872424	0.850421	0.855646	0.873521	0.881796	0.848606	0.849491	0.880864	0.821195	0.860596	0.891696	0.826643	0.81064	0.857911	0.862927	0.902747	0.866252	0.877428	0.896897	0.855346	0.858635	0.871845	0.845841	0.881612	0.852306	0.811887	0.851815	0.869296	0.882871
Regulatory T cell	0.735559	0.680659	0.728511	0.744414	0.756518	0.732903	0.635584	0.787461	0.753695	0.766345	0.807329	0.782067	0.77521	0.79653	0.781125	0.784766	0.524982	0.772455	0.801735	0.690128	0.72167	0.818351	0.853131	0.766397	0.799583	0.759763	0.773521	0.820754	0.602784	0.811813	0.748744	0.677484	0.78557	0.775788	0.786146	0.738303	0.753835	0.788699	0.820489	0.875868	0.757809	0.789611	0.793881	0.695893	0.846537	0.648308	0.773536	0.783051	0.770986
T follicular helper cell	0.654968	0.645254	0.630476	0.664931	0.65843	0.68011	0.707349	0.726299	0.677961	0.674099	0.6898	0.733062	0.721505	0.705053	0.737048	0.766888	0.610055	0.686452	0.751034	0.665439	0.728744	0.657457	0.755099	0.671285	0.740505	0.694545	0.711531	0.799525	0.588076	0.678473	0.645912	0.649868	0.656359	0.745203	0.699055	0.723073	0.695002	0.769102	0.652401	0.738427	0.66036	0.676701	0.737442	0.695004	0.739737	0.602657	0.71925	0.676907	0.674863
Type 1 T helper cell	0.686694	0.668541	0.682231	0.705253	0.72557	0.716593	0.63687	0.752454	0.715272	0.703531	0.653391	0.689503	0.721718	0.708079	0.715065	0.70828	0.553717	0.712687	0.712276	0.707197	0.720709	0.736285	0.769134	0.715464	0.752053	0.728429	0.694205	0.733957	0.660693	0.710481	0.699429	0.675435	0.701587	0.685699	0.696405	0.680838	0.684456	0.668784	0.723358	0.736955	0.689521	0.718168	0.693758	0.649575	0.745136	0.638536	0.694773	0.732388	0.716064
Type 17 T helper cell	0.559593	0.411544	0.46069	0.446272	0.370943	0.448816	0.435584	0.360897	0.38392	0.512432	0.390732	0.361599	0.374073	0.403868	0.519794	0.479977	0.422982	0.47352	0.427776	0.447231	0.421917	0.410547	0.458072	0.444074	0.410773	0.520199	0.399762	0.39911	0.495847	0.439119	0.45614	0.497184	0.330211	0.455281	0.450031	0.3857	0.591222	0.431395	0.358798	0.447449	0.428492	0.409172	0.455171	0.452368	0.431034	0.447198	0.446123	0.476079	0.391396
Type 2 T helper cell	0.629595	0.479613	0.533522	0.619551	0.630335	0.59998	0.55962	0.590177	0.584301	0.594198	0.607954	0.596501	0.612035	0.599903	0.636649	0.613579	0.469065	0.590465	0.634345	0.50116	0.578658	0.576133	0.611977	0.60477	0.612068	0.549199	0.547356	0.580882	0.622769	0.608461	0.614447	0.56323	0.685091	0.591452	0.630243	0.609221	0.579455	0.538138	0.646238	0.63235	0.594833	0.631593	0.561316	0.510246	0.563554	0.579583	0.607904	0.633032	0.62643
[truncated: 631 more columns]
