# Supplementary material for: Key sunitinib‐related biomarkers for renal cell carcinoma
Source: Cancer Med. 2021 Aug 17;10(19):6917–30. doi: 10.1002/cam4.4206 (PMC8495283; doi:10.1002/cam4.4206)
Supplement: Supplementary file 7 — Table S3 [file CAM4-10-6917-s002.xlsx]

## Sheet: Table S3
Table S3: T-test was used to explore differentially infiltrating between sunitinib treated ccRCC and untreated ccRCC
cell	estimate	p.value	Mean(sunitinib-untreated)	Mean(sunitinib-treated)	statistic	parameter	conf.low	conf.high	alternative
Activated B cell	0.0149887	0.477371	0.17367	0.188659	-0.714415	69.2733	-0.0568404	0.026863	two.sided
Activated CD4 T cell	0.00236269	0.891146	0.574993	0.577356	-0.137339	72.0571	-0.0366564	0.031931	two.sided
Activated CD8 T cell	0.0310456	0.163589	0.68293	0.713975	-1.40432	92.0687	-0.0749521	0.0128609	two.sided
Activated dendritic cell	0.00638831	0.565743	0.698601	0.704989	-0.576679	81.6344	-0.028427	0.0156504	two.sided
CD56bright natural killer cell	-0.0214468	0.0102476	0.635415	0.613969	2.63004	79.5174	0.00521718	0.0376763	two.sided
CD56dim natural killer cell	0.0558495	0.00101744	0.793668	0.849517	-3.42301	73.1983	-0.0883655	-0.0233334	two.sided
Central memory CD4 T cell	-0.0182005	0.0319319	0.917349	0.899148	2.17285	110.281	0.00160102	0.0347999	two.sided
Central memory CD8 T cell	-0.0112319	0.449004	0.571642	0.56041	0.760736	81.7438	-0.0181408	0.0406045	two.sided
Effector memeory CD4 T cell	-0.0411439	0.00481132	0.514243	0.473099	2.88801	94.0015	0.0128573	0.0694306	two.sided
Effector memeory CD8 T cell	0.0163945	0.308449	0.64188	0.658275	-1.02425	90.4968	-0.0481916	0.0154026	two.sided
Eosinophil	0.0344602	0.10498	0.375761	0.410222	-1.63817	87.4347	-0.0762682	0.00734778	two.sided
Gamma delta T cell	-0.0364782	0.010592	0.724115	0.687636	2.60723	95.4967	0.00870406	0.0642523	two.sided
Immature B cell	0.0162929	0.405443	0.537653	0.553946	-0.83585	90.3894	-0.055016	0.0224303	two.sided
Immature dendritic cell	-0.0612973	2.75e-06	0.768835	0.707538	4.92353	119.536	0.0366465	0.0859481	two.sided
Macrophage	-0.0141526	0.37921	0.505624	0.491472	0.883313	98.8882	-0.0176393	0.0459444	two.sided
Mast cell	0.0127086	0.347504	0.514072	0.52678	-0.945032	79.5599	-0.0394729	0.0140557	two.sided
MDSC	-0.0380609	0.123576	0.685874	0.647813	1.55632	80.0428	-0.010607	0.0867288	two.sided
Memory B cell	0.0539603	0.000157	0.489496	0.543456	-3.94225	92.1226	-0.0811447	-0.0267758	two.sided
Monocyte	-0.00870885	0.442297	0.819497	0.810788	0.771354	101.07	-0.013688	0.0311057	two.sided
Natural killer cell	-0.000851	0.953293	0.766646	0.765795	0.0587469	83.8486	-0.0279664	0.029669	two.sided
Natural killer T cell	-0.0268418	0.00589608	0.508947	0.482105	2.82259	87.4964	0.00794189	0.0457417	two.sided
Neutrophil	0.00865717	0.577927	0.299067	0.307724	-0.558795	76.8072	-0.0395081	0.0221937	two.sided
Plasmacytoid dendritic cell	-0.00160953	0.836076	0.864442	0.862833	0.207374	117.591	-0.0137609	0.01698	two.sided
Regulatory T cell	0.00375294	0.856456	0.55022	0.553973	-0.181447	83.5967	-0.0448871	0.0373812	two.sided
T follicular helper cell	-0.00365842	0.766837	0.609182	0.605523	0.297518	80.5344	-0.0208098	0.0281267	two.sided
Type 1 T helper cell	-0.0145147	0.187547	0.522964	0.508449	1.32934	79.3351	-0.00721711	0.0362464	two.sided
Type 17 T helper cell	-0.0305349	0.000472	0.29551	0.264975	3.59554	119.072	0.0137191	0.0473507	two.sided
Type 2 T helper cell	0.0277422	0.0119099	0.478219	0.505962	-2.57716	75.5681	-0.0491838	-0.00630055	two.sided
