# Supplementary material for: Key sunitinib‐related biomarkers for renal cell carcinoma
Source: Cancer Med. 2021 Aug 17;10(19):6917–30. doi: 10.1002/cam4.4206 (PMC8495283; doi:10.1002/cam4.4206)
Supplement: Supplementary file 8 — Table S4 [file CAM4-10-6917-s004.xlsx]

## Sheet: Table S4
Table S4: T-test was used to explore differentially infiltrating between ccRCC samples and normal control samples
cell	estimate	p.value	Mean(Normal)	Mean(Tumor)	statistic	parameter	conf.low	conf.high	alternative
Activated B cell	0.0695797	1.4e-08	0.415361	0.484941	-5.86768	249.721	-0.0929344	-0.046225	two.sided
Activated CD4 T cell	0.137985	1.5e-52	0.517591	0.655577	-19.978	234.821	-0.151593	-0.124378	two.sided
Activated CD8 T cell	0.118317	2.68e-99	0.673493	0.79181	-27.2174	479.242	-0.126859	-0.109776	two.sided
Activated dendritic cell	0.0385824	1.7e-09	0.641426	0.680008	-6.30446	207.932	-0.0506473	-0.0265175	two.sided
CD56bright natural killer cell	0.00336119	0.0773221	0.783473	0.786834	-1.77374	250.38	-0.00709332	0.000371	two.sided
CD56dim natural killer cell	-0.0399178	4.57e-23	0.857518	0.8176	10.9049	261.281	0.0327099	0.0471257	two.sided
Central memory CD4 T cell	0.03786	2.57e-64	0.885223	0.923083	-22.9159	259.721	-0.0411133	-0.0346068	two.sided
Central memory CD8 T cell	0.0445071	3.67e-34	0.806536	0.851043	-14.2376	252.339	-0.0506635	-0.0383507	two.sided
Effector memeory CD4 T cell	0.0755128	1.22e-62	0.609886	0.685399	-21.6641	290.959	-0.0823731	-0.0686526	two.sided
Effector memeory CD8 T cell	0.0417927	1.07e-25	0.719372	0.761165	-11.6226	276.919	-0.0488714	-0.0347141	two.sided
Eosinophil	-0.0199767	0.0462787	0.337478	0.317501	2.00436	216.334	0.000333	0.0396209	two.sided
Gamma delta T cell	0.0552306	4.69e-64	0.733375	0.788606	-21.6521	311.197	-0.0602496	-0.0502115	two.sided
Immature B cell	0.0902938	7.94e-29	0.509136	0.59943	-12.6211	260.963	-0.104381	-0.0762065	two.sided
Immature dendritic cell	-0.0258874	5.05e-14	0.86079	0.834903	8.05761	218.233	0.0195554	0.0322195	two.sided
Macrophage	0.0446727	1.42e-11	0.546349	0.591022	-7.03638	290.206	-0.0571683	-0.0321772	two.sided
Mast cell	0.0642525	3.07e-16	0.570471	0.634723	-8.79618	235.358	-0.0786433	-0.0498618	two.sided
MDSC	0.139857	9.64e-54	0.712939	0.852796	-20.5965	225.673	-0.153238	-0.126477	two.sided
Memory B cell	0.0642413	1.11e-19	0.467536	0.531777	-9.89577	248.521	-0.0770273	-0.0514553	two.sided
Monocyte	0.00780989	0.00592252	0.861649	0.869459	-2.78161	201.514	-0.0133461	-0.00227367	two.sided
Natural killer cell	0.0596031	4.13e-49	0.774343	0.833947	-18.5585	252.967	-0.0659281	-0.0532782	two.sided
Natural killer T cell	0.0903651	6.07e-39	0.597335	0.6877	-15.9004	230.822	-0.101563	-0.0791675	two.sided
Neutrophil	0.109711	8.9e-29	0.385603	0.495313	-12.7041	246.347	-0.12672	-0.0927012	two.sided
Plasmacytoid dendritic cell	0.0113209	2.98e-09	0.84225	0.85357	-6.09371	341.174	-0.014975	-0.00766668	two.sided
Regulatory T cell	0.100822	1.37e-46	0.648428	0.74925	-17.3001	290.675	-0.112292	-0.0893521	two.sided
T follicular helper cell	0.0626403	1.46e-60	0.621752	0.684392	-20.0331	361.032	-0.0687894	-0.0564912	two.sided
Type 1 T helper cell	0.0481263	5.18e-39	0.662252	0.710378	-15.0626	315.695	-0.0544126	-0.0418399	two.sided
Type 17 T helper cell	-0.026371	6.51e-08	0.458172	0.431801	5.53603	316.274	0.0169988	0.0357432	two.sided
Type 2 T helper cell	0.0345826	8.87e-14	0.568203	0.602786	-7.91212	243.583	-0.043192	-0.0259731	two.sided
