# Supplementary material for: Key sunitinib‐related biomarkers for renal cell carcinoma
Source: Cancer Med. 2021 Aug 17;10(19):6917–30. doi: 10.1002/cam4.4206 (PMC8495283; doi:10.1002/cam4.4206)
Supplement: Supplementary file 9 — Table S5 [file CAM4-10-6917-s003.xlsx]

## Sheet: Table S5
Table S5: ssGSEA was applied to GSE73731
cell	GSM1930996	GSM1930997	GSM1930998	GSM1930999	GSM1931000	GSM1931001	GSM1931002	GSM1931003	GSM1931004	GSM1931005	GSM1931006	GSM1931007	GSM1931008	GSM1931009	GSM1931010	GSM1931011	GSM1931012	GSM1931013	GSM1931014	GSM1931015	GSM1931016	GSM1931017	GSM1931018	GSM1931019	GSM1931020	GSM1931021	GSM1931022	GSM1931023	GSM1931024	GSM1931025	GSM1931026	GSM1931027	GSM1931028	GSM1931029	GSM1931030	GSM1931031	GSM1931032	GSM1931033	GSM1931034	GSM1931035	GSM1931036	GSM1931037	GSM1931038	GSM1931039	GSM1931040	GSM1931041	GSM1931042	GSM1931043	GSM1931044
Activated B cell	0.265168	0.525387	0.304232	0.310439	0.180535	0.426249	0.318118	0.726617	0.308433	0.206211	0.33677	0.404507	0.260112	0.331845	0.187132	0.624797	0.282993	0.293806	0.418101	0.62421	0.21861	0.473579	0.241769	0.251339	0.295893	0.263887	0.54642	0.366649	0.416796	0.280136	0.307186	0.336838	0.268803	0.285884	0.330191	0.268889	0.387564	0.270179	0.450878	0.351514	0.380357	0.464781	0.2862	0.619311	0.286942	0.232478	0.321139	0.528425	0.367228
Activated CD4 T cell	0.241662	0.647126	0.558705	0.3784	0.388813	0.470808	0.255976	0.62013	0.522817	0.387959	0.555131	0.566575	0.13579	0.239197	0.398839	0.610606	0.561856	0.484593	0.643376	0.537597	0.35396	0.53875	0.372345	0.208487	0.446462	0.474403	0.75808	0.421683	0.587188	0.194506	0.440328	0.371427	0.437077	0.302884	0.306405	0.244446	0.436756	0.295686	0.642034	0.459454	0.370808	0.747316	0.405398	0.775805	0.479509	0.49486	0.270254	0.621073	0.434791
Activated CD8 T cell	0.656841	0.904632	0.759948	0.686382	0.634758	0.762865	0.711596	0.814485	0.783237	0.687133	0.75688	0.82128	0.545383	0.67862	0.75006	0.778174	0.794159	0.720204	0.732676	0.846349	0.637118	0.810392	0.570386	0.707383	0.70059	0.704728	0.851526	0.749867	0.811438	0.602097	0.736051	0.702657	0.721663	0.666825	0.698865	0.683152	0.753788	0.690611	0.806706	0.770027	0.685809	0.885781	0.708733	0.892986	0.688003	0.729079	0.755377	0.916616	0.806941
Activated dendritic cell	0.663729	0.712072	0.663312	0.658093	0.625135	0.640175	0.623808	0.687218	0.678521	0.611092	0.700383	0.680783	0.561978	0.652725	0.598714	0.70556	0.709694	0.628679	0.74447	0.704209	0.641205	0.654373	0.613303	0.60678	0.650069	0.688642	0.732826	0.62299	0.692224	0.645427	0.645378	0.694112	0.673784	0.616315	0.700916	0.592759	0.667071	0.613166	0.750085	0.663763	0.641259	0.717831	0.653419	0.715931	0.642878	0.713615	0.653552	0.71976	0.683285
CD56bright natural killer cell	0.765411	0.829929	0.7635	0.758907	0.771851	0.77311	0.775707	0.742719	0.781947	0.758825	0.766787	0.790754	0.749158	0.710187	0.744413	0.746645	0.750154	0.765014	0.732738	0.79351	0.750356	0.769487	0.709032	0.71586	0.78304	0.744282	0.78466	0.787356	0.773173	0.738127	0.742641	0.71936	0.739506	0.747257	0.740065	0.703739	0.760171	0.713538	0.823774	0.746722	0.748687	0.754215	0.738465	0.759314	0.806279	0.752912	0.773485	0.771776	0.803898
CD56dim natural killer cell	0.719255	0.789312	0.725302	0.702087	0.685239	0.736131	0.753117	0.697792	0.813088	0.726422	0.743381	0.762539	0.691533	0.740233	0.684583	0.70002	0.803921	0.696342	0.761468	0.804195	0.712597	0.760356	0.653891	0.672453	0.748788	0.732136	0.719078	0.723155	0.749975	0.702933	0.752645	0.750504	0.667973	0.717483	0.783176	0.647358	0.768383	0.758821	0.78055	0.753721	0.718453	0.783802	0.7612	0.747079	0.741676	0.755606	0.711835	0.751127	0.784826
Central memory CD4 T cell	0.92848	0.975145	0.948778	0.944393	0.920338	0.943195	0.921999	0.976406	0.945915	0.936097	0.96835	0.965279	0.899935	0.888696	0.967306	0.95309	0.959175	0.947074	0.947509	0.982645	0.935829	0.985764	0.923906	0.889008	0.94211	0.920379	0.962786	0.946692	0.972692	0.911857	0.933627	0.950182	0.938256	0.925558	0.968347	0.922201	0.945707	0.926295	0.96402	0.978326	0.941773	0.987026	0.936358	0.983078	0.93169	0.967442	0.922524	0.967747	0.956928
Central memory CD8 T cell	0.694504	0.767277	0.792276	0.743165	0.711793	0.773629	0.690299	0.780947	0.752053	0.646288	0.78556	0.732773	0.560632	0.705375	0.669287	0.731066	0.731727	0.693466	0.842498	0.712483	0.705554	0.685585	0.663429	0.657285	0.744676	0.788165	0.764007	0.689506	0.704576	0.656622	0.713683	0.693062	0.703112	0.65796	0.719939	0.679339	0.78797	0.643225	0.75841	0.690064	0.725158	0.712694	0.651328	0.777355	0.737926	0.766892	0.687472	0.669925	0.703431
Effector memeory CD4 T cell	0.538829	0.610092	0.712845	0.644551	0.674061	0.738574	0.65116	0.721574	0.763164	0.56235	0.626852	0.63035	0.50673	0.55902	0.664704	0.717406	0.701533	0.660081	0.714163	0.720548	0.647232	0.663773	0.652665	0.51188	0.722313	0.555201	0.623349	0.694955	0.665818	0.616121	0.713781	0.557275	0.579939	0.551886	0.607778	0.50424	0.737795	0.581079	0.676707	0.714598	0.621529	0.61761	0.597293	0.650125	0.681058	0.677525	0.606568	0.691461	0.598396
Effector memeory CD8 T cell	0.791018	0.832629	0.795863	0.811769	0.772842	0.80648	0.792263	0.860577	0.84594	0.804852	0.818542	0.834074	0.692208	0.804663	0.761699	0.833825	0.769258	0.803772	0.786286	0.849281	0.76442	0.851754	0.700239	0.752239	0.818171	0.807676	0.837893	0.833101	0.850714	0.785652	0.81341	0.786822	0.754018	0.76378	0.815245	0.762163	0.851719	0.780575	0.814982	0.828487	0.844236	0.845887	0.80508	0.898582	0.815632	0.781362	0.798621	0.882414	0.841294
Eosinophil	0.139094	0.143159	0.146992	0.145934	0.10181	0.139427	0.205127	0.206826	0.360646	0.321182	0.252784	0.281682	0.160794	0.319933	0.113174	0.203816	0.202988	0.170297	0.118335	0.146372	0.237474	0.0962442	0.11953	0.0319031	0.186574	0.283891	0.130822	0.262168	0.250838	0.0598398	0.232731	0.298301	0.0802528	0.0966414	0.179793	0.288053	0.332019	0.178814	0.097378	0.167355	0.263129	0.0534373	0.312285	0.135292	0.212909	0.0720454	0.0876692	0.169288	0.0959139
Gamma delta T cell	0.724919	0.797375	0.749338	0.787451	0.772228	0.778719	0.690214	0.784905	0.809694	0.756106	0.793916	0.766922	0.58375	0.710436	0.727971	0.757372	0.760116	0.782674	0.777468	0.774889	0.736753	0.715756	0.715202	0.764744	0.832637	0.783068	0.793054	0.731559	0.790276	0.756244	0.758268	0.746033	0.786995	0.744325	0.714445	0.692597	0.814733	0.722065	0.768641	0.771382	0.708475	0.720834	0.745504	0.8373	0.732847	0.809009	0.747599	0.735861	0.790113
Immature B cell	0.469617	0.653881	0.489671	0.48776	0.445685	0.578285	0.550646	0.772079	0.546836	0.464276	0.63593	0.597676	0.508686	0.461508	0.437901	0.744329	0.522307	0.519797	0.552885	0.677137	0.435403	0.633408	0.371134	0.45034	0.546632	0.513078	0.737087	0.559317	0.593997	0.456276	0.496111	0.446709	0.461717	0.465448	0.530705	0.46466	0.562052	0.425101	0.612646	0.544548	0.524481	0.552007	0.514143	0.728095	0.494997	0.47476	0.497674	0.679811	0.589329
Immature dendritic cell	0.755695	0.786239	0.808486	0.810546	0.807666	0.79792	0.797285	0.719218	0.738461	0.769265	0.803365	0.777167	0.790451	0.757426	0.780419	0.722086	0.717965	0.75539	0.732365	0.775552	0.742435	0.789475	0.788977	0.81452	0.775898	0.789029	0.74714	0.7943	0.791738	0.807924	0.755793	0.78083	0.812594	0.80107	0.797277	0.821787	0.777556	0.781635	0.765814	0.770917	0.81037	0.69657	0.779396	0.735821	0.803012	0.807967	0.778894	0.746436	0.797442
Macrophage	0.467137	0.694426	0.564272	0.53906	0.495215	0.545865	0.437792	0.624697	0.598657	0.440224	0.639213	0.505287	0.275866	0.507662	0.410649	0.603633	0.570817	0.53827	0.631445	0.602962	0.492575	0.563369	0.412951	0.442678	0.606922	0.59695	0.590035	0.467984	0.555202	0.524152	0.484453	0.538733	0.529238	0.415696	0.577176	0.415016	0.623272	0.438705	0.550809	0.496068	0.551776	0.494544	0.5335	0.655915	0.579582	0.576487	0.50867	0.584828	0.554378
Mast cell	0.421143	0.458623	0.483842	0.475219	0.422239	0.555249	0.466251	0.47911	0.639289	0.457231	0.565937	0.536375	0.289302	0.735519	0.369376	0.455882	0.46203	0.486924	0.56425	0.620406	0.474865	0.49741	0.34619	0.330716	0.588584	0.552426	0.524807	0.57314	0.505085	0.353495	0.523591	0.60375	0.374068	0.403529	0.562444	0.502581	0.605458	0.383861	0.502455	0.525589	0.633106	0.57007	0.487615	0.588399	0.630414	0.491832	0.472034	0.453577	0.426255
MDSC	0.795113	0.927303	0.803854	0.829418	0.742114	0.802659	0.7165	0.890774	0.858095	0.74912	0.905243	0.843616	0.42002	0.719863	0.721141	0.844463	0.858642	0.797797	0.889085	0.858225	0.78705	0.809895	0.637946	0.743756	0.849339	0.89001	0.922666	0.781661	0.833723	0.697203	0.796249	0.877347	0.789538	0.737873	0.802615	0.687542	0.857541	0.709448	0.854524	0.818906	0.801716	0.8235	0.833916	0.938303	0.825864	0.807604	0.768283	0.875593	0.80926
Memory B cell	0.489778	0.455931	0.501354	0.504759	0.438579	0.562779	0.476204	0.568511	0.50965	0.557785	0.509325	0.497772	0.422222	0.443992	0.508581	0.564055	0.488363	0.532207	0.434454	0.513549	0.428664	0.402928	0.480869	0.489761	0.49188	0.522764	0.458823	0.531085	0.502267	0.472692	0.483473	0.460353	0.51847	0.512921	0.41253	0.487282	0.474657	0.482967	0.493458	0.496455	0.505881	0.435805	0.555066	0.523739	0.469991	0.544814	0.440734	0.506265	0.449697
Monocyte	0.887658	0.905216	0.813056	0.869667	0.816981	0.845149	0.821514	0.812975	0.865776	0.857173	0.838042	0.854796	0.811289	0.862751	0.816094	0.843625	0.864391	0.852405	0.839182	0.849066	0.864924	0.863588	0.765931	0.814277	0.874326	0.841346	0.861809	0.826097	0.856818	0.851029	0.874291	0.844102	0.830916	0.81066	0.904387	0.81961	0.872312	0.855988	0.862413	0.860639	0.87129	0.820881	0.878626	0.877329	0.916249	0.835487	0.84589	0.872471	0.874459
Natural killer cell	0.767828	0.879095	0.771038	0.798511	0.804869	0.831605	0.750013	0.806382	0.854609	0.799055	0.810187	0.865223	0.686981	0.749979	0.852546	0.837988	0.795427	0.814819	0.806461	0.844784	0.741299	0.870648	0.729701	0.721054	0.840363	0.813326	0.859657	0.839088	0.847851	0.790171	0.806578	0.772097	0.751099	0.763412	0.76852	0.75654	0.848518	0.784542	0.835039	0.824228	0.790123	0.863147	0.838346	0.884551	0.736994	0.794934	0.740516	0.816311	0.86956
Natural killer T cell	0.577826	0.663544	0.531067	0.553656	0.584325	0.565029	0.523792	0.57996	0.59836	0.556946	0.617042	0.571529	0.426701	0.526555	0.557664	0.535194	0.604438	0.574249	0.621793	0.597562	0.529237	0.589407	0.492035	0.552374	0.595342	0.56384	0.589687	0.562025	0.598463	0.556767	0.593705	0.573627	0.582936	0.536521	0.575017	0.511992	0.6201	0.545176	0.590263	0.59813	0.563685	0.593856	0.554686	0.671293	0.563234	0.592538	0.538925	0.563207	0.580657
Neutrophil	0.392462	0.242501	0.22628	0.232759	0.217925	0.25077	0.229049	0.305344	0.35655	0.336594	0.392633	0.319752	0.0662762	0.274038	0.31589	0.310807	0.321975	0.339222	0.298167	0.259029	0.276984	0.220639	0.241922	0.167422	0.321564	0.456378	0.309207	0.299221	0.308948	0.177256	0.340133	0.473537	0.322497	0.347807	0.281922	0.259384	0.31714	0.25132	0.223878	0.315825	0.200465	0.317644	0.392599	0.311684	0.177975	0.268645	0.199613	0.211433	0.270154
Plasmacytoid dendritic cell	0.871544	0.838755	0.825945	0.860822	0.842612	0.826018	0.818953	0.859067	0.867759	0.819998	0.855742	0.830348	0.817125	0.848413	0.820868	0.833476	0.874175	0.851381	0.839725	0.823354	0.841931	0.827711	0.827102	0.85651	0.846426	0.899844	0.826605	0.818708	0.846845	0.83371	0.847822	0.861013	0.847912	0.811749	0.85318	0.799282	0.838201	0.821041	0.817413	0.829012	0.831692	0.815297	0.82088	0.835001	0.851845	0.832973	0.869274	0.797178	0.809761
Regulatory T cell	0.536049	0.826438	0.719144	0.728224	0.6085	0.673151	0.566197	0.806047	0.76801	0.62972	0.835466	0.722613	0.358779	0.572087	0.574487	0.776489	0.714028	0.723779	0.857516	0.736775	0.691143	0.65252	0.567192	0.501891	0.765016	0.827631	0.870395	0.656383	0.761124	0.405707	0.662584	0.709346	0.720429	0.596903	0.734427	0.514746	0.835952	0.595418	0.790058	0.701617	0.628525	0.649897	0.632965	0.820307	0.715391	0.796488	0.591525	0.634344	0.6789
T follicular helper cell	0.634234	0.761263	0.682319	0.666608	0.615217	0.641856	0.59445	0.693786	0.698194	0.588645	0.683487	0.697387	0.416681	0.588693	0.578815	0.637621	0.661719	0.616805	0.65874	0.640808	0.587274	0.626262	0.567695	0.62649	0.672764	0.679942	0.683464	0.635892	0.655586	0.584218	0.650067	0.597862	0.641574	0.619936	0.666774	0.5546	0.687061	0.563088	0.666403	0.65386	0.596115	0.591808	0.622378	0.724687	0.64797	0.663285	0.625291	0.669246	0.670717
Type 1 T helper cell	0.543173	0.647277	0.615989	0.579102	0.559371	0.604941	0.527827	0.64901	0.629893	0.565469	0.616126	0.642957	0.429063	0.54194	0.54103	0.563997	0.552558	0.562703	0.614277	0.657857	0.569296	0.595766	0.517498	0.498266	0.601773	0.593798	0.625115	0.594447	0.631927	0.488072	0.603139	0.577806	0.532559	0.516934	0.583115	0.55452	0.652589	0.537308	0.664871	0.580123	0.610994	0.601069	0.564199	0.682516	0.555229	0.59433	0.547201	0.645453	0.6002
Type 17 T helper cell	0.398653	0.444189	0.364308	0.366376	0.359943	0.387556	0.385818	0.396584	0.421736	0.366965	0.326999	0.414837	0.398473	0.43915	0.390904	0.449379	0.361998	0.390108	0.398362	0.420873	0.382403	0.406866	0.437258	0.341261	0.366953	0.407991	0.425531	0.396964	0.425019	0.447251	0.390539	0.400136	0.457146	0.376473	0.446297	0.372791	0.404975	0.406639	0.434494	0.410677	0.385048	0.381095	0.417088	0.443413	0.336909	0.376058	0.306484	0.464843	0.434839
Type 2 T helper cell	0.502107	0.667827	0.584413	0.642323	0.582316	0.671175	0.547479	0.647161	0.709991	0.622099	0.631035	0.660389	0.473279	0.44024	0.605132	0.593359	0.583805	0.644643	0.619359	0.580964	0.600192	0.563348	0.468601	0.399334	0.656107	0.609055	0.617234	0.630509	0.5869	0.400107	0.601286	0.563707	0.56681	0.550447	0.478647	0.603881	0.670624	0.539733	0.6004	0.56903	0.637506	0.574381	0.536211	0.690869	0.57766	0.560117	0.49638	0.584855	0.560204
[truncated: 216 more columns]
